# Supplementary material for: Combining Targeted Metabolomic Data with a Model of Glucose Metabolism: Toward Progress in Chondrocyte Mechanotransduction
Source: PLoS One. 2017 Jan 5;12(1):e0168326. doi: 10.1371/journal.pone.0168326 (PMC5215894; doi:10.1371/journal.pone.0168326)
Supplement: S1 Table — The network consists of glycolysis, the TCA cyle, pentose phosphate pathway, electron transport chain, anaplerotic reactions, and transformation of pyruvate into acetyl-CoA. This file represents this network as a matrix with 38 columns representing the reactions and 52 rows representing the individual metabolites. (XLSX) [file pone.0168326.s001.xlsx]

## Sheet: Sheet 1 - Stoichiometric Matrix
	G1	G2	G3	G4	G5	G6	G7	G8	G9	G10	PP	TCA1	TCA2	TCA3	TCA4	TCA5	TCA6	TCA7	TCA8	TCA9	TCA10	PPS1	PPS2	PPS3	PPS4	PPS5	PPS6	PPS7	PPS8	PPS9	ETC1	ETC2	ETC3	ETC4	ETC5	AP1	AP2
Glucose	-1	0	0	0	0	0	0	0	0	0	0	0	0	0	0	0	0	0	0	0	0	0	0	0	0	0	0	0	0	0	0	0	0	0	0	0	0
ATP	-1	0	-1	0	0	0	2	0	0	2	0	0	0	0	0	0	0	0	0	0	0	0	0	0	0	0	0	0	0	0	0	0	0	0	1	-1	0
Glucose-6-Phosphate	1	-1	0	0	0	0	0	0	0	0	0	0	0	0	0	0	0	0	0	0	0	-1	0	0	0	0	0	0	0	1	0	0	0	0	0	0	0
ADP	1	0	1	0	0	0	-2	0	0	-2	0	0	0	0	0	0	0	0	0	0	0	0	0	0	0	0	0	0	0	0	0	0	0	0	-1	1	0
Fructose-6-Phosphate	0	1	-1	0	0	0	0	0	0	0	0	0	0	0	0	0	0	0	0	0	0	0	0	0	0	0	0	1	1	-1	0	0	0	0	0	0	0
Fructose-1,6,bisphosphate	0	0	1	-1	0	0	0	0	0	0	0	0	0	0	0	0	0	0	0	0	0	0	0	0	0	0	0	0	0	0	0	0	0	0	0	0	0
dihydroxyacetone phosphate	0	0	0	1	-1	0	0	0	0	0	0	0	0	0	0	0	0	0	0	0	0	0	0	0	0	0	0	0	0	0	0	0	0	0	0	0	0
glyceraldehyde-3-phosphate	0	0	0	1	1	-2	0	0	0	0	0	0	0	0	0	0	0	0	0	0	0	0	0	0	0	0	1	-1	1	0	0	0	0	0	0	0	0
NAD+	0	0	0	0	0	-2	0	0	0	0	-2	0	0	0	-2	0	-2	0	0	0	-2	0	0	0	0	0	0	0	0	0	1	0	0	0	0	0	0
Inorganic Phosphate	0	0	0	0	0	-2	0	0	0	0	0	0	0	0	0	0	0	-2	0	0	0	0	0	0	0	0	0	0	0	0	0	0	0	0	-1	1	0
1,3-bisphosphoglycerate	0	0	0	0	0	2	-2	0	0	0	0	0	0	0	0	0	0	0	0	0	0	0	0	0	0	0	0	0	0	0	0	0	0	0	0	0	0
NADH	0	0	0	0	0	2	0	0	0	0	2	0	0	0	2	0	2	0	0	0	2	0	0	0	0	0	0	0	0	0	-1	0	0	0	0	0	0
H+	1	0	1	0	0	2	0	0	0	-2	0	2	0	0	0	0	0	0	0	0	2	1	1	0	0	0	0	0	0	0	0	0	0	0	-1	1	0
3-Phosphoglycerate	0	0	0	0	0	0	2	-2	0	0	0	0	0	0	0	0	0	0	0	0	0	0	0	0	0	0	0	0	0	0	0	0	0	0	0	0	0
2-Phosphoglycerate	0	0	0	0	0	0	0	2	-2	0	0	0	0	0	0	0	0	0	0	0	0	0	0	0	0	0	0	0	0	0	0	0	0	0	0	0	0
Phosphoenolpyruvate	0	0	0	0	0	0	0	0	2	-2	0	0	0	0	0	0	0	0	0	0	0	0	0	0	0	0	0	0	0	0	0	0	0	0	0	0	0
Water	0	0	0	0	0	0	0	0	2	0	0	-2	2	-2	0	0	0	0	0	-2	0	0	-1	0	0	0	0	0	0	0	0	0	0	2	1	0	0
Pyruvate	0	0	0	0	0	0	0	0	0	2	-2	0	0	0	0	0	0	0	0	0	0	0	0	0	0	0	0	0	0	0	0	0	0	0	0	-1	-1
HS-CoA	0	0	0	0	0	0	0	0	0	0	-2	2	0	0	0	0	-2	2	0	0	0	0	0	0	0	0	0	0	0	0	0	0	0	0	0	0	0
Acetyl-CoA	0	0	0	0	0	0	0	0	0	0	2	-2	0	0	0	0	0	0	0	0	0	0	0	0	0	0	0	0	0	0	0	0	0	0	0	0	0
Carbon Dioxide	0	0	0	0	0	0	0	0	0	0	2	0	0	0	0	2	2	0	0	0	0	0	0	1	0	0	0	0	0	0	0	0	0	0	0	-1	-1
Oxaloacetate	0	0	0	0	0	0	0	0	0	0	0	-2	0	0	0	0	0	0	0	0	2	0	0	0	0	0	0	0	0	0	0	0	0	0	0	1	0
Citrate	0	0	0	0	0	0	0	0	0	0	0	2	-2	0	0	0	0	0	0	0	0	0	0	0	0	0	0	0	0	0	0	0	0	0	0	0	0
Cis-aconitate	0	0	0	0	0	0	0	0	0	0	0	0	2	-2	0	0	0	0	0	0	0	0	0	0	0	0	0	0	0	0	0	0	0	0	0	0	0
Isocitrate	0	0	0	0	0	0	0	0	0	0	0	0	0	2	-2	0	0	0	0	0	0	0	0	0	0	0	0	0	0	0	0	0	0	0	0	0	0
Oxalosuccinate	0	0	0	0	0	0	0	0	0	0	0	0	0	0	2	-2	0	0	0	0	0	0	0	0	0	0	0	0	0	0	0	0	0	0	0	0	0
Alpha-ketoglutarate	0	0	0	0	0	0	0	0	0	0	0	0	0	0	0	2	-2	0	0	0	0	0	0	0	0	0	0	0	0	0	0	0	0	0	0	0	0
Succinyl CoA	0	0	0	0	0	0	0	0	0	0	0	0	0	0	0	0	2	-2	0	0	0	0	0	0	0	0	0	0	0	0	0	0	0	0	0	0	0
GDP	0	0	0	0	0	0	0	0	0	0	0	0	0	0	0	0	0	-2	0	0	0	0	0	0	0	0	0	0	0	0	0	0	0	0	0	0	0
GTP	0	0	0	0	0	0	0	0	0	0	0	0	0	0	0	0	0	2	0	0	0	0	0	0	0	0	0	0	0	0	0	0	0	0	0	0	0
Succinate	0	0	0	0	0	0	0	0	0	0	0	0	0	0	0	0	0	2	-2	0	0	0	0	0	0	0	0	0	0	0	0	0	0	0	0	0	0
FAD	0	0	0	0	0	0	0	0	0	0	0	0	0	0	0	0	0	0	-2	0	0	0	0	0	0	0	0	0	0	0	0	1	0	0	0	0	0
Fumarate	0	0	0	0	0	0	0	0	0	0	0	0	0	0	0	0	0	0	2	-2	0	0	0	0	0	0	0	0	0	0	0	0	0	0	0	0	0
FADH2	0	0	0	0	0	0	0	0	0	0	0	0	0	0	0	0	0	0	2	0	0	0	0	0	0	0	0	0	0	0	0	-1	0	0	0	0	0
L-Malate	0	0	0	0	0	0	0	0	0	0	0	0	0	0	0	0	0	0	0	2	-2	0	0	0	0	0	0	0	0	0	0	0	0	0	0	0	1
p-glucanolactone	0	0	0	0	0	0	0	0	0	0	0	0	0	0	0	0	0	0	0	0	0	1	-1	0	0	0	0	0	0	0	0	0	0	0	0	0	0
6-P-gluconate	0	0	0	0	0	0	0	0	0	0	0	0	0	0	0	0	0	0	0	0	0	0	1	-1	0	0	0	0	0	0	0	0	0	0	0	0	0
ribulose-5-phosphate	0	0	0	0	0	0	0	0	0	0	0	0	0	0	0	0	0	0	0	0	0	0	0	1	-1	-1	0	0	0	0	0	0	0	0	0	0	0
ribose-5-phosphate	0	0	0	0	0	0	0	0	0	0	0	0	0	0	0	0	0	0	0	0	0	0	0	0	1	0	-1	0	0	0	0	0	0	0	0	0	0
xylulose-5-phosphate	0	0	0	0	0	0	0	0	0	0	0	0	0	0	0	0	0	0	0	0	0	0	0	0	0	1	-1	0	-1	0	0	0	0	0	0	0	0
sedoheptulose-7-phosphate	0	0	0	0	0	0	0	0	0	0	0	0	0	0	0	0	0	0	0	0	0	0	0	0	0	0	1	-1	0	0	0	0	0	0	0	0	0
Erythrose-4-phosphate	0	0	0	0	0	0	0	0	0	0	0	0	0	0	0	0	0	0	0	0	0	0	0	0	0	0	0	1	-1	0	0	0	0	0	0	0	0
NADP+	0	0	0	0	0	0	0	0	0	0	0	0	0	0	0	0	0	0	0	0	0	-1	0	-1	0	0	0	0	0	0	0	0	0	0	0	0	1
NADPH	0	0	0	0	0	0	0	0	0	0	0	0	0	0	0	0	0	0	0	0	0	1	0	1	0	0	0	0	0	0	0	0	0	0	0	0	-1
Q	0	0	0	0	0	0	0	0	0	0	0	0	0	0	0	0	0	0	0	0	0	0	0	0	0	0	0	0	0	0	-1	-1	1	0	0	0	0
Hmatrix+	0	0	0	0	0	0	0	0	0	0	0	0	0	0	0	0	0	0	0	0	0	0	0	0	0	0	0	0	0	0	-5	0	-4	-4	3	0	0
QH2	0	0	0	0	0	0	0	0	0	0	0	0	0	0	0	0	0	0	0	0	0	0	0	0	0	0	0	0	0	0	1	1	-1	0	0	0	0
HIMS+	0	0	0	0	0	0	0	0	0	0	0	0	0	0	0	0	0	0	0	0	0	0	0	0	0	0	0	0	0	0	4	0	4	4	-3	0	0
Cytochrome C3+	0	0	0	0	0	0	0	0	0	0	0	0	0	0	0	0	0	0	0	0	0	0	0	0	0	0	0	0	0	0	0	0	-2	4	0	0	0
Cytochrome C2+	0	0	0	0	0	0	0	0	0	0	0	0	0	0	0	0	0	0	0	0	0	0	0	0	0	0	0	0	0	0	0	0	2	-4	0	0	0
Oxygen	0	0	0	0	0	0	0	0	0	0	0	0	0	0	0	0	0	0	0	0	0	0	0	0	0	0	0	0	0	0	0	0	0	-1	0	0	0
OH	0	0	0	0	0	0	0	0	0	0	0	0	0	0	0	0	0	0	0	0	0	0	0	0	0	0	0	0	0	0	0	0	0	0	0	-1	0
