# Supplementary material for: Combining Targeted Metabolomic Data with a Model of Glucose Metabolism: Toward Progress in Chondrocyte Mechanotransduction
Source: PLoS One. 2017 Jan 5;12(1):e0168326. doi: 10.1371/journal.pone.0168326 (PMC5215894; doi:10.1371/journal.pone.0168326)
Supplement: S2 Table — Samples taken at 15 and 30 minutes. The table shows the P-values for the null hypothesis when analyzed by two-factor ANOVA. (XLSX) [file pone.0168326.s002.xlsx]

## Sheet: Sheet1
Metabolite	P value
gdp	0.171
nad+	0.0079
fumarate	0.3414
carbon dioxide	0.8034
l-glutamine	0.8536
erythrose-4-phosphate	0.1649
glucose-6-phosphate	0.5125
ribulose-5-phosphate	0.4357
oxaloacetate	0.4296
cis-aconitate	0.6741
cytochrome c3+	0.0432
sedoheptulose-7-phosphate	0.4016
nadph	0.2108
adp	0.2757
gtp	0.7065
dihydroxyacetone phosphate	0.3501
hs-coa	0.1978
oxalosuccinate	0.3425
glucose	0.0001
glyceraldehyde-3-phosphate	0.3501
nadh	0.0812
acetyl-coa	0.9661
phosphoenolpyruvate	0.1419
pyruvate	0.2193
fadh2	0.42
fructose-6-phosphate	0.5125
lactic acid	0.1183
isocitrate	0.5689
p-glucanolactone	0.353
l-malate	0.4442
alpha-ketoglutarate	0.1907
succinyl coa	0.093
cytochrome c2+	0.8035
fad	0.9633
xylulose-5-phosphate	0.4357
oxygen	0.0778
1,3-bisphosphoglycerate	0.3501
3-phosphoglycerate	0.1912
nadp+	0.1249
fructose-1,6,bisphosphate	0.0579
atp	0.2463
ribose-5-phosphate	0.4357
inorganic phosphate	0.6898
2-phosphoglycerate	0.2385
succinate	0.1725
citrate	0.5689
6-p-gluconate	0.0694
