# Supplementary material for: Combining Targeted Metabolomic Data with a Model of Glucose Metabolism: Toward Progress in Chondrocyte Mechanotransduction
Source: PLoS One. 2017 Jan 5;12(1):e0168326. doi: 10.1371/journal.pone.0168326 (PMC5215894; doi:10.1371/journal.pone.0168326)
Supplement: S1 Code — An explanation of the rationale for choosing precursors for collagen, aggrecan, lipids and albumin is given accompanied by the code used to compute the precursors. (ZIP) [file pone.0168326.s004.zip]

Archive with 15 entries (12 files):
- S4/
- S4/.DS_Store
- __MACOSX/
- __MACOSX/S4/
- __MACOSX/S4/._.DS_Store
- S4/Quaternary Structure Percentages.py
- __MACOSX/S4/._Quaternary Structure Percentages.py
- S4/read.txt
- __MACOSX/S4/._read.txt
- S4/S4_precursor ratios.xlsx
- __MACOSX/S4/._S4_precursor ratios.xlsx
- S4/S4_summary.pdf
- __MACOSX/S4/._S4_summary.pdf
- S4/write.txt
- __MACOSX/S4/._write.txt
