# Supplementary material for: Combining Targeted Metabolomic Data with a Model of Glucose Metabolism: Toward Progress in Chondrocyte Mechanotransduction
Source: PLoS One. 2017 Jan 5;12(1):e0168326. doi: 10.1371/journal.pone.0168326 (PMC5215894; doi:10.1371/journal.pone.0168326)
Supplement: S1 Code — An explanation of the rationale for choosing precursors for collagen, aggrecan, lipids and albumin is given accompanied by the code used to compute the precursors. (ZIP) [file pone.0168326.s004.zip › S4/Quaternary Structure Percentages.py]

##Started modifying on 30 July 2014 (finished 31 July 2014) to compute the percent composition of amino acids of quaternary structures provided that stoichiometry
##is given in the read file.  Just place the stoichimetric integars as the last character in the protein name in the read file.
##This will only work for stoichiometric relations under 10, ie 0-9.  The code will only read the last character of any larger numbers.

##Created 20 May 2014 and finished 21 May 2014 by Cody Minor to read a text file containing protein names and their sequences and output
##a file showing each proteins amino acid composition.  The first three functions defined (remove_numbers, count_aa, and aa_percentages)
##are written to generate the amino acid composition percentages once a string containing the protein's sequence as given by NCBI is fed
##to them.  The fourth function, aa_composition_from_file, asks for a file name to read and one to write to.  The read file needs to be
##a list of proteins with the first line of each entry being:  PROTEIN: "Name", (without quotations) and the following lines being the
##sequence directly copied from NCBI - numbers, spaces, and all.  Multiple protein names and sequences can be listed sequentially in the
##file, but the last line in the file MUST be the word "END", without quotations.  If END is not the last line, the program will loop
##continuously and not save the output file correctly.  When giving the program the file names when prompted, ensure that all forward
##slashes are doubled.  Forward slashes mean something significant to Python and it requires that they be doubled in a file name.  An
##example is below.  The write file does not need to be in existence prior to running the program, just list a file location and name that
##you wish the program to write the file to.  The read file needs to be ANSI encoded text file.
##
##Example file location with doubled forward slashes:  C:\\Users\\Cody\\Documents\\College\\Lab\\test.txt

def remove_numbers(protein):
    protein = protein.split()   #removes spaces and makes a list of resulting 'words'
    deletions = []
    for i in range(len(protein)):
        if 48 <= ord(protein[i][0]) <= 57:  #Weeds out the numbers
            deletions.append(i) #records index of numbers
        else: continue
    fudgefactor = 0
    for i in range(len(deletions)):
        del protein[deletions[i]-fudgefactor]   #deletes numbers from list of aa
        fudgefactor += 1
    proteinstr = ''.join(protein)   #makes string from list of amino acids
    return proteinstr

def count_aa(proteinstr):
    aa_translations = {'a':'Alanine', 'r':'Arginine', 'n':'Asparagine', 'd':'Aspartate', 'c':'Cysteine', 'e':'Glutamate', 'q':'Glutamine', 'g':'Glycine', 'h':'Histidine', 'i':'Isoleucine', 'l':'Leucine', 'k':'Lysine', 'm':'Methionine', 'f':'Phenylalanine', 'p':'Proline', 's':'Serine', 't':'Threonine', 'w':'Tryptophan', 'y':'Tyrosine', 'v':'Valine'}
    counts = [0]*26
    for i in range(len(proteinstr)):    #cycles through all amino acids in string
        counts[ord(proteinstr[i])-97] += 1  #counts how many times each letter appears
    aa_counts = {}
    for i in range(len(counts)):
        if chr(i+97) == 'b' or chr(i+97) == 'j' or chr(i+97) == 'o' or chr(i+97) == 'u' or chr(i+97) == 'x' or chr(i+97) == 'z':    #Weeds out letters that don't correspond to aa
            continue
        aa_counts[aa_translations[chr(i+97)]] = counts[i]   #Creates Dictionary entry with aa name and the number of times it was counted
    return aa_counts

def aa_percentages(aa_counts):
    length = 0
    for i in aa_counts:
        length += aa_counts[i]  #Determines how many aa are in the total protein
    for i in aa_counts:
        aa_counts[i] /= length/100  #makes a percentage from the raw counts
    for i in aa_counts:
        aa_counts[i] = round(aa_counts[i],2)    #Rounds percentage to two decimal places
    return aa_counts

def aa_composition_from_file(): #No inputs for function.  File locations are asked for later.
    file_name = input('Enter File Name to be Read:  ')
    global open_file #allows for referencing file name in quaternary structure function
    open_file = input('Enter File Name to be Written:  ')
    protein_file_write = open(open_file, 'w')   #Creates an output file, does not need to be in existence prior to executing code
    protein_file_read = open(file_name, 'r')    #Opens input file from input asked two lines above   
    protein_dict = {}
    while True:
        line = protein_file_read.readline() #Creates string object for current line to allow manipulation
        if line[:3] != 'END':   #Tests if the file has been completely read
            if line[:8] == 'PROTEIN:':  #Tests if new protein is being started
                protein_dict[line[9:]] = '' #Creates new dictionary entry for current protein
                title = line[9:]    #allows for referencing current dictionary entry
            else:
                protein_dict[title] += line     #Appends lines of amino acids to dictionary value
        else:
            break   #Ends reading of file.  All dictionary entries should be complete now.
    for i in protein_dict:  #Cycles through each protein entry in dictionary
        aa_dict = aa_percentages(count_aa(remove_numbers(protein_dict[i]))) #Creates dictionary with amino acids percent compositions for the current protein using the previously defined functions
        protein_file_write.write('PROTEIN:  ' + i + '\n'+'\n')  #Titles the output file with the current protein
        for i in aa_dict:
            protein_file_write.write(i + ' :' + ' '*(14-len(i)) + str(aa_dict[i]) + '\n')    #Writes amino acid composition in output file
        protein_file_write.write('\n' +'\n')    #Extra spaces for aesthetics
    protein_file_write.write('END')
    protein_file_read.close()   #closes input file
    protein_file_write.close()  #closes output file
    return

aa_composition_from_file()

def quat_structure_percentages():
       protein_file_read = open(open_file, 'r+') #opens the previously written file to be both read and written to
       protein_dict = {} #creates empty dictionary for assignments from reading of file
       while True:
           line = protein_file_read.readline()  #reads previously written file line by line
           if line[:3] != 'END':  #following only executes if "END" is not the line, otherwise the else command at bottom breaks the loop
               if line[:8] == 'PROTEIN:':  #Detects if the line is starting a new protein
                   protein_dict[line[9:]] = []  #Assigns dictionary entry if new protein is started
                   title = line[9:] #allows for easier referencing to current dictionary entry
               else:
                   protein_dict[title].append(line) #creates list of aa compositions, eg  'valine :   4.62' is a single entry in the list
           else:
                break #breaks loop if it reaches 'END'
       global total #allows for manipulating totals in precursor function
       total = {}  #creates empty dictionary for calculating total composition of quaternary structure
       for i in protein_dict:  #loops through all proteins
           for j in protein_dict[i]:  #loops through all aa of individual proteins
               if len(j) > 5:  #makes sure the line isn't blank
                   z = j.find(':')  #finds index of the semicolon of line
                   if not j[:z-1] in total:  #checks if dictionary entry has already been created for specific amino acid
                      total[j[:z-1]] = 0  #creates dictionary entry if not found
                   total[j[:z-1]] += float(j[z+1:-1])*int(i[-2:-1])  #adds value to dictionary entry
       stoich_total = 0 #creates value for recording how many molecules make up quaternary structure
       protein_file_read.write('\n' + '\n' + 'Quaternary Structure Composition' + '\n' + '\n') #writes heading at bottom of file
       for i in protein_dict: #loops through all proteins
           stoich_total += int(i[-2:-1])  #counts how many times that protein occurs in the quaternary structure
       for i in total: #loops through all amino acids
           total[i] = total[i]/stoich_total #normalizes back to 100%
           protein_file_read.write(i + ' :' + ' '*(14-len(i)) + str(round(total[i],2)) + '\n') #writes amino acid followed by quaternary structure percent composition
       protein_file_read.close() #closes file
       return
            
def quat_structure_percentages_nowrite():
       protein_file_read = open(open_file, 'r+') #opens the previously written file to be both read and written to
       protein_dict = {} #creates empty dictionary for assignments from reading of file
       while True:
           line = protein_file_read.readline()  #reads previously written file line by line
           if line[:3] != 'END':  #following only executes if "END" is not the line, otherwise the else command at bottom breaks the loop
               if line[:8] == 'PROTEIN:':  #Detects if the line is starting a new protein
                   protein_dict[line[9:]] = []  #Assigns dictionary entry if new protein is started
                   title = line[9:] #allows for easier referencing to current dictionary entry
               else:
                   protein_dict[title].append(line) #creates list of aa compositions, eg  'valine :   4.62' is a single entry in the list
           else:
                break #breaks loop if it reaches 'END'
       global total #allows for manipulating totals in precursor function
       total = {}  #creates empty dictionary for calculating total composition of quaternary structure
       for i in protein_dict:  #loops through all proteins
           for j in protein_dict[i]:  #loops through all aa of individual proteins
               if len(j) > 5:  #makes sure the line isn't blank
                   z = j.find(':')  #finds index of the semicolon of line
                   if not j[:z-1] in total:  #checks if dictionary entry has already been created for specific amino acid
                      total[j[:z-1]] = 0  #creates dictionary entry if not found
                   total[j[:z-1]] += float(j[z+1:-1])*int(i[-2:-1])  #adds value to dictionary entry
       stoich_total = 0 #creates value for recording how many molecules make up quaternary structure
##       protein_file_read.write('\n' + '\n' + 'Quaternary Structure Composition' + '\n' + '\n') #writes heading at bottom of file
       for i in protein_dict: #loops through all proteins
           stoich_total += int(i[-2:-1])  #counts how many times that protein occurs in the quaternary structure
       for i in total: #loops through all amino acids
           total[i] = total[i]/stoich_total #normalizes back to 100%
##           protein_file_read.write(i + ' :' + ' '*(14-len(i)) + str(round(total[i],2)) + '\n') #writes amino acid followed by quaternary structure percent composition
       protein_file_read.close() #closes file
       return
    
answer = input('Do you wish to calculate the quaternary structure\'s percent composition?  (Yes/No)   ')  #User friendly prompt
if answer == 'Yes':  #checks to see if the quaternary structure function should be performed
    quat_structure_percentages()
if answer == 'No':
    quat_structure_percentages_nowrite()
    
def precursor_metabolites(): #calculates percent composition required from precursors of central metabolism
    for i in total:
        round(total[i], 2)
    global met
    met = {'aKG': 0, 'OAA':0, 'Pyr':0, '3PG':0,'Essential':0} #creates dictionary of precursors
    for i in total: #cycles through aa
        if i == 'Glutamate' or i == 'Glutamine' or i == 'Proline' or i=='Arginine':  #all aa from alpha ketoglutarate
            met['aKG'] += total[i]
        if i == 'Aspartate' or i=='Asparagine': #aa from oxaloacetate
            met['OAA'] += total[i]
        if i == 'Alanine': #from pyruvate
            met['Pyr'] += total[i]
        if i == 'Serine' or i== 'Glycine' or i=='Cysteine': #from 3-phosphoglycerate
            met['3PG'] += total[i]
        if i == 'Histidine' or i=='Isoleucine' or i=='Leucine' or i=='Lysine' or i=='Methionine' or i=='Phenylalanine' or i=='Threonine' or i=='Tryptophan' or i=='Valine' or i=='Tyrosine':
            met['Essential'] += total[i] #the essential amino acids
    file = open(open_file, 'a') #opens the 'write' file in 'appending' mode.  All written text to it is appended to the bottom
    file.write('\n'+ '\n' + 'Precursors from Central Metabolism breakdown' + '\n' + '\n') #appends the title to the bottom of the document
    for i in met: #cycles through precursors
        file.write(i + ' :' + ' '*(11-len(i)) + str(round(met[i],2)) + '\n') #writes the data
    file.close()  #closes file
    return

def precursor_metabolites_nowrite():
    for i in total:
        round(total[i], 2)
    global met
    met = {'aKG': 0, 'OAA':0, 'Pyr':0, '3PG':0,'Essential':0} #creates dictionary of precursors
    for i in total: #cycles through aa
        if i == 'Glutamate' or i == 'Glutamine' or i == 'Proline' or i=='Arginine':  #all aa from alpha ketoglutarate
            met['aKG'] += total[i]
        if i == 'Aspartate' or i=='Asparagine': #aa from oxaloacetate
            met['OAA'] += total[i]
        if i == 'Alanine': #from pyruvate
            met['Pyr'] += total[i]
        if i == 'Serine' or i== 'Glycine' or i=='Cysteine': #from 3-phosphoglycerate
            met['3PG'] += total[i]
        if i == 'Histidine' or i=='Isoleucine' or i=='Leucine' or i=='Lysine' or i=='Methionine' or i=='Phenylalanine' or i=='Threonine' or i=='Tryptophan' or i=='Valine' or i=='Tyrosine':
            met['Essential'] += total[i] #the essential amino acids
##    file = open(open_file, 'a') #opens the 'write' file in 'appending' mode.  All written text to it is appended to the bottom
##    file.write('\n'+ '\n' + 'Precursors from Central Metabolism breakdown' + '\n' + '\n') #appends the title to the bottom of the document
##    for i in met: #cycles through precursors
##        file.write(i + ' :' + ' '*(11-len(i)) + str(round(met[i],2)) + '\n') #writes the data
##    file.close()  #closes file
    return

answer = input('Do you wish to calculate the percent composition of the quaternary structure from precursors originating in Central Metabolism?  (Yes/No)   ') #User friendly stuff
if answer == 'Yes':
    precursor_metabolites()
if answer == 'No':
    precursor_metabolites_nowrite()

def remove_essential(): #fxn for removing essential amino acids from breakdown of precursors
    del met['Essential'] #deletes the essential entry from the dictionary of precursors
    total = 0 
    for i in met:
        total += met[i]  #determines how many units are left after deleting essential aa
    for i in met:
        met[i] /= total #turns dictionary entry into percent composition without essential aa
        met[i] *= 100  #makes it a true percentage
    file = open(open_file, 'a')  #opens the write file in appending mode
    file.write('\n' + '\n' + 'Precursor Composition without Essential Amino Acids' + '\n' + '\n')  #appends the heading to the bottom
    for i in met:
        file.write(i + " :" + ' '*(5-len(i)) +str(round(met[i],2)) +'\n')  #writes the breakdown to the file
    file.close() #closes file
    return
answer = input('Do you wish to remove essential amino acids as part of this composition calculations?  (Yes/No)   ')  #user friendly questions
if answer == 'Yes':  #runs the function.  All these functions will only work if the one before them was run.  This is probably a poor design.
        remove_essential()
