# Supplementary material for: Combining Targeted Metabolomic Data with a Model of Glucose Metabolism: Toward Progress in Chondrocyte Mechanotransduction
Source: PLoS One. 2017 Jan 5;12(1):e0168326. doi: 10.1371/journal.pone.0168326 (PMC5215894; doi:10.1371/journal.pone.0168326)
Supplement: S1 Code — An explanation of the rationale for choosing precursors for collagen, aggrecan, lipids and albumin is given accompanied by the code used to compute the precursors. (ZIP) [file pone.0168326.s004.zip › S4/S4_precursor ratios.xlsx]

## Sheet: Sheet 1 - Precursor Ratios
Precursor Ratios
	Type II	Type VI	Aggrecan	Albumin	Lipids
Glucose	0	0	0	0	0
ATP	0	0	0	0	0
Glucose-6-Phosphate	0	0	0	0	0
ADP	0	0	0	0	0
Fructose-6-Phosphate	0	0	0	0	0
Fructose-1,6,bisphosphate	0	0	0	0	0
dihydroxyacetone phosphate	0	0	0	0	0
glyceraldehyde-3-phosphate	0	0	0	0	0
NAD+	0	0	0	0	0
Inorganic Phosphate	0	0	0	0	0
1,3-bisphosphoglycerate	0	0	0	0	0
NADH	0	0	0	0	0
H+	0	0	0	0	0
3-Phosphoglycerate	-40.02	-33.29	-28.2	-23.39	0
2-Phosphoglycerate	0	0	0	0	0
Phosphoenolpyruvate	0	0	0	0	0
Water	0	0	0	0	0
Pyruvate	-11.34	-11.1	-14.46	-19.38	0
HS-CoA	0	0	0	0	0
Acetyl-CoA	0	0	0	0	1
Carbon Dioxide	0	0	0	0	0
Oxaloacetate	-7.95	-15.74	-12.53	-16.31	0
Citrate	0	0	0	0	0
Cis-aconitate	0	0	0	0	0
Isocitrate	0	0	0	0	0
Oxalosuccinate	0	0	0	0	0
Alpha-ketoglutarate	-40.69	-39.87	-44.81	-40.92	0
Succinyl CoA	0	0	0	0	0
GDP	0	0	0	0	0
GTP	0	0	0	0	0
Succinate	0	0	0	0	0
FAD	0	0	0	0	0
Fumarate	0	0	0	0	0
FADH2	0	0	0	0	0
L-Malate	0	0	0	0	0
p-glucanolactone	0	0	0	0	0
6-P-gluconate	0	0	0	0	0
ribulose-5-phosphate	0	0	0	0	0
ribose-5-phosphate	0	0	0	0	0
xylulose-5-phosphate	0	0	0	0	0
sedoheptulose-7-phosphate	0	0	0	0	0
Erythrose-4-phosphate	0	0	0	0	0
NADP+	0	0	0	0	0
NADPH	0	0	0	0	0
Q	0	0	0	0	0
Hmatrix+	0	0	0	0	0
QH2	0	0	0	0	0
HIMS+	0	0	0	0	0
Cytochrome C3+	0	0	0	0	0
Cytochrome C2+	0	0	0	0	0
Oxygen	0	0	0	0	0
OH	0	0	0	0	0
