# Supplementary material for: Combining Targeted Metabolomic Data with a Model of Glucose Metabolism: Toward Progress in Chondrocyte Mechanotransduction
Source: PLoS One. 2017 Jan 5;12(1):e0168326. doi: 10.1371/journal.pone.0168326 (PMC5215894; doi:10.1371/journal.pone.0168326)
Supplement: S1 Code — An explanation of the rationale for choosing precursors for collagen, aggrecan, lipids and albumin is given accompanied by the code used to compute the precursors. (ZIP) [file pone.0168326.s004.zip › S4/write.txt]

PROTEIN:   COLLAGEN, TYPE VI, ALPHA 2, 1


Proline :       8.73
Glutamate :     6.38
Lysine :        5.2
Leucine :       6.48
Methionine :    1.28
Histidine :     1.96
Serine :        5.2
Alanine :       5.89
Isoleucine :    4.12
Phenylalanine : 3.83
Glycine :       15.21
Cysteine :      2.06
Valine :        5.89
Glutamine :     4.42
Tryptophan :    0.49
Tyrosine :      1.77
Threonine :     4.42
Arginine :      6.67
Aspartate :     6.97
Asparagine :    3.04


PROTEIN:   COLLAGE, TYPE VI, ALPHA 3, 1


Proline :       6.64
Glutamate :     5.76
Lysine :        4.94
Leucine :       8.91
Methionine :    1.1
Histidine :     1.42
Serine :        6.8
Alanine :       7.34
Isoleucine :    4.82
Phenylalanine : 4.69
Glycine :       9.54
Cysteine :      0.94
Valine :        9.29
Glutamine :     4.63
Tryptophan :    0.19
Tyrosine :      1.95
Threonine :     5.32
Arginine :      5.98
Aspartate :     5.64
Asparagine :    4.09


PROTEIN:   COLLAGEN, TYPE VI, ALPHA 1, 1


Proline :       8.66
Glutamate :     6.61
Lysine :        5.25
Leucine :       6.91
Methionine :    1.07
Histidine :     1.36
Serine :        5.25
Alanine :       7.49
Isoleucine :    4.09
Phenylalanine : 3.21
Glycine :       15.18
Cysteine :      1.95
Valine :        6.32
Glutamine :     4.09
Tryptophan :    0.39
Tyrosine :      2.72
Threonine :     3.99
Arginine :      5.84
Aspartate :     6.91
Asparagine :    2.72


END

Quaternary Structure Composition

Proline :       8.01
Glutamate :     6.25
Lysine :        5.13
Leucine :       7.43
Methionine :    1.15
Cysteine :      1.65
Isoleucine :    4.34
Serine :        5.75
Phenylalanine : 3.91
Glycine :       13.31
Histidine :     1.58
Valine :        7.17
Glutamine :     4.38
Tryptophan :    0.36
Tyrosine :      2.15
Threonine :     4.58
Arginine :      6.16
Aspartate :     6.51
Asparagine :    3.28
Alanine :       6.91


Precursors from Central Metabolism breakdown

Pyr :        6.91
3PG :        20.71
aKG :        24.8
OAA :        9.79
Essential :  37.79


Precursor Composition without Essential Amino Acids

Pyr :  11.1
3PG :  33.29
aKG :  39.87
OAA :  15.74
