# Supplementary material for: Combining Targeted Metabolomic Data with a Model of Glucose Metabolism: Toward Progress in Chondrocyte Mechanotransduction
Source: PLoS One. 2017 Jan 5;12(1):e0168326. doi: 10.1371/journal.pone.0168326 (PMC5215894; doi:10.1371/journal.pone.0168326)
Supplement: S4 Table — Fluxes calculated using each of the biosynthesis reactions (e.g. type II collagen). Also included are the fluxes calculated without a biosynthesis reaction in the matrix. (XLSX) [file pone.0168326.s005.xlsx]

## Sheet: AGGRECAN
	aggrecan_C015	aggrecan_C1530	aggrecan_C030
G1	190.847	8411.91	10044.9
G2	-494.29	-1899.73	2505
G3	1.91025e-23	-6.61554e-22	1.16632e-22
G4	908.267	-1383.12	-561.502
G5	1235.06	-1558.33	-429.923
G6	1221.69	354.12	-352.381
G7	1387.28	286.937	-280.688
G8	1912.63	6843.82	12446.4
G9	4014.39	6951.39	12568.9
G10	2164.91	7375.54	11143.4
PP	2.29711e-22	6.2204e-25	1391.78
TCA1	3.24084e-19	396.218	1847.64
TCA2	-1171.6	3094.03	1680.28
TCA3	-3319.24	3059.41	1516.22
TCA4	-4490.84	5757.22	1348.87
TCA5	3300.66	770.719	4153.87
TCA6	3099.59	2.5658e-24	1.14234e-21
TCA7	479.075	-518.69	-14.9606
TCA8	-103.883	301.264	134.513
TCA9	-2768.17	-5310.3	-4329.87
TCA10	-2516.22	-5672.25	-3773.31
PPS1	942.648	11080.2	7609.26
PPS2	7.77979e-22	10299	5885
PPS3	4413.97	1.17791e-24	2.81241e-23
PPS4	2655.09	-1479.91	818.489
PPS5	1541.33	1652.02	-806.423
PPS6	2437.54	-1307.81	830.554
PPS7	1350.54	-2000.78	-949.44
PPS8	-1113.76	3131.93	-1624.91
ETC1	3.9366e-28	-6.78418e-32	1.64569e-36
ETC2	160.863	3.06704e-20	18.3939
ETC3	160.863	3.06704e-20	18.3939
ETC4	1.83884e-23	44.483	1.10511e-21
ETC5	214.484	59.3107	24.5252
AP1	5230	12287.2	13460.8
AP2	1.45757e-23	2.15993e-23	1358.07
GDH1	4510.66	2552.1	5270.83
GDH2	-4606.68	-2482.91	-5299.53
LDH	-864.204	2461.96	1602.63
bio	24.3628	5.06648e-27	166.352

## Sheet: ALBUMIN
	albumin_C015	albumin_C1530	albumin_C030
G1	130.201	8411.94	10052.7
G2	-550.324	-1899.71	2511.46
G3	-1.52884e-22	8.13607e-23	1.7356e-22
G4	909.265	-1383.12	-558.941
G5	1236.28	-1558.33	-427.107
G6	1265.86	354.105	-354.293
G7	1431.37	286.923	-282.932
G8	2134.59	6843.85	12561.4
G9	3928.4	6951.43	12684
G10	2078.92	7375.57	11258.5
PP	5.21325e-32	9.62965e-35	1139.15
TCA1	-6.35201e-23	396.234	1695.03
TCA2	-1219.75	3094.04	1546.53
TCA3	-3457.97	3059.41	1383.22
TCA4	-4677.71	5757.22	1234.72
TCA5	3113.79	770.719	4039.72
TCA6	3390.72	8.0365e-24	-8.18404e-22
TCA7	480.022	-518.69	-14.4684
TCA8	-103.412	301.264	135.282
TCA9	-2937.81	-5310.32	-3980.5
TCA10	-2686.21	-5672.26	-3528.22
PPS1	942.453	11080.2	7609.32
PPS2	1.05199e-27	10299	5885
PPS3	4413.98	1.92593e-34	1.14352e-34
PPS4	2615.02	-1479.9	823.077
PPS5	1587.18	1652	-811.292
PPS6	2403.25	-1307.8	834.861
PPS7	1316.24	-2000.77	-945.134
PPS8	-1027.85	3131.9	-1634.37
ETC1	4.9752e-22	3.54397e-37	4.45941e-42
ETC2	161.908	0	19.3801
ETC3	161.908	1.92593e-34	19.3801
ETC4	8.74275e-28	44.5582	1.42014e-26
ETC5	215.877	59.411	25.8402
AP1	5321.65	12287.2	13459.3
AP2	1.6043e-31	1.92593e-34	1146.3
GDH1	4552.03	2552.17	5516.68
GDH2	-4649.11	-2482.98	-5540.16
LDH	-863.994	2461.96	1602.58
bio	3.28929	4.5139e-36	176.715

## Sheet: LIPID
	lipid_C015	lipid_C1530	lipid_C030
G1	116.544	8411.91	9726.19
G2	-562.947	-1899.73	2198.69
G3	3.19469e-21	-2.34837e-21	1.98038e-21
G4	909.491	-1383.12	-544.689
G5	1236.56	-1558.33	-411.436
G6	1275.83	354.119	-45.2187
G7	1441.33	286.937	29.5211
G8	2163.2	6843.82	11265.6
G9	3909.01	6951.39	11388.2
G10	2059.53	7375.54	9962.65
PP	1.43112e-22	-5.10189e-22	748.682
TCA1	3.08607e-21	396.218	1498.71
TCA2	-1225.54	3094.03	1082.25
TCA3	-3474.66	3059.41	908.193
TCA4	-4700.2	5757.22	491.735
TCA5	3091.3	770.719	3296.74
TCA6	3435.46	1.13737e-24	2834.97
TCA7	480.158	-518.69	-10.8466
TCA8	-103.334	301.264	130.629
TCA9	-2974.43	-5310.31	-6029.48
TCA10	-2722.91	-5672.25	-5453.77
PPS1	942.409	11080.2	7608.98
PPS2	3.62849e-21	10299	5885
PPS3	4413.98	1.96455e-23	9.58536e-23
PPS4	2605.98	-1479.91	531.643
PPS5	1597.51	1652.02	-515.912
PPS6	2395.5	-1307.81	547.374
PPS7	1308.5	-2000.78	-1232.62
PPS8	-1008.47	3131.93	-1047.55
ETC1	3.47432e-18	4.73317e-30	9.98107e-37
ETC2	162.086	1.59232e-23	13.2771
ETC3	162.086	1.59232e-23	13.2771
ETC4	1.31663e-23	44.4839	5.10543e-22
ETC5	216.115	59.3119	17.7028
AP1	5342.09	12287.2	14076.6
AP2	1.3371e-21	-1.21596e-22	1412.04
GDH1	4560.62	2552.1	5339.64
GDH2	-4657.83	-2482.91	-5437.39
LDH	-863.957	2461.96	1602.87
bio	1.30981e-17	1.66865e-19	1.59108e-22

## Sheet: TYPEII COLLAGEN
	type_II_C015	type_II_C1530	type_II_C030
G1	134.676	8411.94	10036.5
G2	-546.174	-1899.71	2497.35
G3	-1.49783e-24	-3.94954e-22	-1.06041e-22
G4	909.187	-1383.12	-562.32
G5	1236.19	-1558.33	-430.823
G6	1262.56	354.105	-346.652
G7	1428.12	286.923	-274.763
G8	2051.13	6843.85	12378.6
G9	3934.3	6951.43	12501.1
G10	2084.82	7375.57	11075.6
PP	-6.52526e-24	3.47293e-22	1524.29
TCA1	3.06075e-24	396.234	1912.56
TCA2	-1208.5	3094.04	1733.88
TCA3	-3425.57	3059.41	1569.37
TCA4	-4634.08	5757.22	1390.69
TCA5	3157.42	770.719	4195.69
TCA6	3343.59	-3.32311e-24	6.32748e-22
TCA7	479.767	-518.69	-15.1575
TCA8	-103.548	301.264	137.601
TCA9	-2930.08	-5310.32	-4502.01
TCA10	-2678.46	-5672.26	-4023.27
PPS1	942.469	11080.2	7609.23
PPS2	2.6819e-27	10299	5885
PPS3	4413.98	1.81763e-29	3.36365e-24
PPS4	2618.03	-1479.9	811.948
PPS5	1583.75	1652	-799.704
PPS6	2405.83	-1307.8	824.191
PPS7	1318.83	-2000.77	-955.803
PPS8	-1034.27	3131.9	-1611.65
ETC1	5.31133e-41	2.97044e-31	4.4655e-39
ETC2	161.631	-5.04871e-29	24.8628
ETC3	161.631	-5.04871e-29	24.8628
ETC4	1.20347e-29	44.5582	4.23516e-22
ETC5	215.509	59.411	33.1504
AP1	5314.15	12287.2	13480.5
AP2	6.65624e-25	1.72407e-29	1204.05
GDH1	4550.17	2552.17	5411.12
GDH2	-4647.01	-2482.98	-5442.95
LDH	-864.041	2461.96	1602.65
bio	7.77542	1.02255e-31	185.173

## Sheet: TYPEVI COLLAGEN
	type_VI_C015	type_VI_C1530	type_VI_C030
G1	159.417	8411.91	10046
G2	-523.521	-1899.73	2505.71
G3	2.62707e-23	-8.0802e-21	1.29929e-23
G4	908.842	-1383.12	-560.703
G5	1235.77	-1558.33	-429.044
G6	1245.22	354.119	-351.781
G7	1410.84	286.936	-280.168
G8	1934.93	6843.82	12475
G9	3972.25	6951.39	12597.5
G10	2122.77	7375.54	11172
PP	-4.02932e-22	-1.88337e-19	1324.03
TCA1	-1.69421e-22	396.219	1805.39
TCA2	-1192.58	3094.03	1642.96
TCA3	-3379.68	3059.41	1479.09
TCA4	-4572.26	5757.22	1316.66
TCA5	3219.24	770.719	4121.66
TCA6	3182.73	-5.36946e-23	9.24313e-26
TCA7	479.335	-518.69	-14.8372
TCA8	-103.692	301.264	134.72
TCA9	-2794.21	-5310.31	-4235.86
TCA10	-2542.31	-5672.25	-3400.22
PPS1	942.527	11080.2	7609.28
PPS2	4.09559e-26	10299	5885
PPS3	4413.98	6.57705e-32	5.42805e-29
PPS4	2633.7	-1479.91	818.734
PPS5	1565.61	1652.02	-806.735
PPS6	2419.03	-1307.81	830.732
PPS7	1332.03	-2000.78	-949.262
PPS8	-1068.1	3131.93	-1625.47
ETC1	1.06958e-44	1.55357e-37	2.80121e-41
ETC2	161.261	6.10528e-26	18.6592
ETC3	161.261	6.10528e-26	18.6592
ETC4	6.9201e-32	44.486	2.84729e-29
ETC5	215.015	59.3146	24.8789
AP1	5278.13	12287.2	13462.6
AP2	3.07911e-21	6.0792e-31	1915.37
GDH1	4512.31	2552.1	4722.99
GDH2	-4608.79	-2482.92	-4750.32
LDH	-864.133	2461.96	1602.61
bio	19.1146	3.35909e-34	185.382
