# Supplementary material for: Combining Targeted Metabolomic Data with a Model of Glucose Metabolism: Toward Progress in Chondrocyte Mechanotransduction
Source: PLoS One. 2017 Jan 5;12(1):e0168326. doi: 10.1371/journal.pone.0168326 (PMC5215894; doi:10.1371/journal.pone.0168326)
Supplement: S6 Table — Fluxes calculated by solving a linear program for maximal for type II, VI collagen, aggrecan, albumin, and lipid biosynthesis using a stoichiometric matrix as constraints. (XLSX) [file pone.0168326.s007.xlsx]

## Sheet: LP_FL
	Type II Collagen	Type VI Collagen	Aggrecan	Albumin	Lipid
G1	0.096438	0.0828249	0.0818292	0.0769882	0.0769231
G2	0.096438	0.0828249	0.0818292	0.0769882	0.0769231
G3	0.096438	0.0828249	0.0818292	0.0769882	0.0769231
G4	0.096438	0.0828249	0.0818292	0.0769882	0.0769231
G5	0.096438	0.0828249	0.0818292	0.0769882	0.0769231
G6	0.096438	0.0828249	0.0818292	0.0769882	0.0769231
G7	0.096438	0.0828249	0.0818292	0.0769882	0.0769231
G8	0.021293	0.0207109	0.0277368	0.034885	0.0769231
G9	0.021293	0.0207109	0.0277368	0.034885	0.0769231
G10	0.021293	0.0207109	0.0277368	0.034885	0.0769231
PP	2.43552e-13	1.36568e-13	7.31504e-14	1.45392e-13	0.0769231
TCA1	2.43552e-13	1.36568e-13	7.31504e-14	1.45392e-13	5.38305e-11
TCA2	2.41362e-13	1.36557e-13	7.34968e-14	1.45217e-13	5.38312e-11
TCA3	2.39808e-13	1.36779e-13	7.4829e-14	1.45217e-13	5.38307e-11
TCA4	2.37366e-13	1.37002e-13	7.74936e-14	1.46105e-13	5.38296e-11
TCA5	2.35912e-13	1.38001e-13	7.57826e-14	1.44871e-13	5.38302e-11
TCA6	0.0149276	0.0293684	0.0240347	0.0293588	2.23181e-11
TCA7	0.0149276	0.0293684	0.0240347	0.0293588	2.23179e-11
TCA8	0.0149276	0.0293684	0.0240347	0.0293588	2.23197e-11
TCA9	0.0149276	0.0293684	0.0240347	0.0293588	2.23199e-11
TCA10	0.0149276	0.0293684	0.0240347	0.0293588	3.75293e-11
PPS1	8.14199e-13	8.24636e-13	3.27945e-13	8.04153e-13	1.53612e-10
PPS2	8.14199e-13	8.24636e-13	3.27945e-13	8.04153e-13	1.53612e-10
PPS3	8.14199e-13	8.24636e-13	3.27945e-13	8.04153e-13	1.53612e-10
PPS4	2.72227e-13	2.74225e-13	1.09912e-13	2.66898e-13	5.12035e-11
PPS5	5.4956e-13	5.49116e-13	2.20712e-13	5.35794e-13	1.02407e-10
PPS6	2.71783e-13	2.75113e-13	1.09246e-13	2.66898e-13	5.12039e-11
PPS7	2.74669e-13	2.75557e-13	1.0969e-13	2.66454e-13	5.12053e-11
PPS8	2.75557e-13	2.75779e-13	1.09912e-13	2.6712e-13	5.12037e-11
ETC1	3.96585e-13	1.0693e-12	4.10003e-13	1.04234e-12	2.08751e-10
ETC2	3.96585e-13	1.0693e-12	4.10003e-13	1.04234e-12	2.08751e-10
ETC3	3.96585e-13	1.0693e-12	4.10003e-13	1.04234e-12	2.08751e-10
ETC4	3.96585e-13	1.0693e-12	4.10003e-13	1.04234e-12	2.08751e-10
ETC5	3.96585e-13	1.0693e-12	4.10003e-13	1.04234e-12	2.08751e-10
AP1	6.06985e-13	1.23555e-13	8.15418e-14	2.03626e-13	3.26034e-11
AP2	4.30134e-13	7.24433e-14	7.97935e-14	1.66165e-13	3.04186e-11
GDH1	0.0913307	0.10376	0.109988	0.103017	-3.1512e-11
GDH2	0.0913307	0.10376	0.109988	0.103017	-3.1512e-11
LDH	2.7465e-13	1.30227e-13	7.35729e-14	1.46878e-13	4.36789e-11
bio	0.00375537	0.00373169	0.00383634	0.0036001	0.153846
